# Supplementary material for: Next generation risk assessment: an ab initio case study to assess the systemic safety of the cosmetic ingredient, benzyl salicylate, after dermal exposure
Source: Front Pharmacol. 2024 Mar 7;15:1345992. doi: 10.3389/fphar.2024.1345992 (PMC10955127; doi:10.3389/fphar.2024.1345992)
Supplement: Supplementary file 1 [file Table2.XLSX]

## Sheet: TOxCast EATS
Supplementary Table 3. EATS assay results from the ToxCast database
			ToxCast: Estrogen pathway													ToxCast: Androgen pathway													Steroidogenesis									ToxCast: Thyroid pathway
Name	Cas	Structure	receptor binding		Dimerisation		mRNA induction		Reporter protein Agonist		Reporter protein Antagonist		Cell Proliferation			receptor binding		Dimerisation		mRNA induction		Reporter protein Agonist		Reporter protein Antagonist		Cell Proliferation			Aromatase		Corticosterone in H295R cell line		17alpha-hydroxyprogesterone in H295R cell line:		Progesterone in H295R cell line			recepotr binding (THRa)		mRNA induction		Regulation of transcription factor activity (TSHR)		Reporter protein Agonist		Reporter protein Antagonist
			Call	AC50 (µM)	Call	AC50 (µM)	Call	AC50 (µM)	Call	AC50 (µM)	Call	AC50 (µM)	Call	AC50 (µM)		Call	AC50 (µM)	Call	AC50 (µM)	Call	AC50 (µM)	Call	AC50 (µM)	Call	AC50 (µM)	Call	AC50 (µM)		Call	AC50 (µM)		AC50 (µM)		AC50 (µM)		AC50 (µM)		Call	AC50 (µM)	Call	AC50 (µM)	Call	AC50 (µM)	Call	AC50 (µM)	Call	AC50 (µM)
Hippuric acid	495-69-2								Negative		Negative											Negative		Negative					Negative															Negative		Negative
Benzoic acid	65-85-0		Negative		Negative		Negative		Positive	7,54 noisy data, borderline activity	Negative		Negative					Negative		Negative		Negative		Negative					Negative											Negative		Negative		Negative		Negative
Benzyl alcohol	100-51-6				Negative		Negative		Negative		Negative		Negative					Negative		Negative		Negative		Negative					Negative											Negative		Negative		Negative		Negative
Salicylic acid	69-72-7				Negative		Negative		Negative		Negative		Negative			Negative		Negative		Negative	false-positive, noise	Negative		Negative					Negative									Negative		Negative		Negative		Negative		Negative
Benzyl salicylate	118-58-1				Positive	36.52	Positive	37.04	Positive	39,16 less than 50% efficacy	Negative		Positive	85,15 only highest conc above baseline		Positive	57,63 only highest conc above baseline	Negative		Negative		Negative		Negative					Negative		Positive	36,75 only highest conc above baseline	Positive	54,69 only highest conc above baseline	Positive	43.66		Negative		Negative		Negative		Negative		Negative
