# Supplementary material for: Next generation risk assessment: an ab initio case study to assess the systemic safety of the cosmetic ingredient, benzyl salicylate, after dermal exposure
Source: Front Pharmacol. 2024 Mar 7;15:1345992. doi: 10.3389/fphar.2024.1345992 (PMC10955127; doi:10.3389/fphar.2024.1345992)
Supplement: Supplementary file 2 [file Table1.XLSX]

## Sheet: Cover
	Supplemetary Table 2. In silico Toxicity tools (ToxPanel) of BDF Case study compounds (Benzyl salicylate + relevant metabolites Salicylic acid, Benzyl alcohol, Benzoic acid)
	Stuy title	ToxPanel: In silico assessment of endpoints relevant for systemic toxicity - Endocrine disruption, Reproductive Toxicity, Developmental Toxicity
	Date of study:	2021-08-03

## Sheet: Benzyl salicylate
Benzyl salicylate					CAS	118-58-1	Smiles	C1=CC=C(C=C1)COC(=O)C2=CC=CC=C2O
Endpoint		Tier 0			Tier 1		Tier 2		Tier 3			Final call
		Experimental Data	Comments	Study Quality	Rules-based Prediction	Expert Review	Statistics-based Prediction	Expert Review	Nearest Neighbor CAS	Prediction	Expert Review	Assessment	Reliability score
DART	Reproductive toxicity	NOAEL 158-324 mg/kg bw (highest dose tested)	OECD Guideline 421 (Reproduction / Developmental Toxicity Screening Test) in vivo 2019-2020	KS1	Negative	Moderate condifence (1 model only) No misclassified or unclassified features	positive	moderate confidence				in silico only: Positive	Low
	Developmental Toxicity	NOAEL 158-324 mg/kg bw (highest dose tested)	OECD Guideline 421 (Reproduction / Developmental Toxicity Screening Test) in vivo 2019-2020	KS1	Negative	Moderate condifence (1 model only) No misclassified or unclassified features	positive	moderate confidence
		NOAEL: 3000 ppm or 214 mg/kg/d (highest dose tested: 4000 ppm)	OECD Guideline 414 (Prenatal Developmental Toxicity Study) in vivo 2019-2020	KS1
Endocrine Disruption	Estrogen	Positive	9/18 assays active	ToxCast	Negative	Moderate condifence (1 model only) No misclassified or unclassified features	Positive	Good confidence in domain				Positive	Moderate
	Androgen	Negative	1/14 active (only binding active)	ToxCast	Negative	Moderate condifence (1 model only) No misclassified or unclassified features	Inconclusive
	Thyroid (TR and TPO only)	Negative	0/11 active	ToxCast	Negative	Moderate condifence (1 model only) No misclassified or unclassified features	Negative	Moderate confidence (limited models available) in domain

## Sheet: Salicylic acid
Salicylic acid					CAS	69-72-7	Smiles	C1=CC=C(C(=C1)C(=O)O)O
Endpoint		Tier 0			Tier 1		Tier 2		Tier 3			Final call
		Experimental Data	Comments	Study Quality	Rules-based Prediction	Expert Review	Statistics-based Prediction	Expert Review	Nearest Neighbor CAS	Prediction	Expert Review	Assessment	Reliability score
DART	Developmental Toxicity	see SCCS opinion			Negative	Moderate condifence (1 model only) No misclassified or unclassified features	Positive	Moderate confidence (model availability limited)				Positive	Low
	Reproductive toxicity	see SCCS opinion			Negative	Moderate condifence (1 model only) No misclassified or unclassified features	Positive	Moderate confidence (model availability limited)				Positive	Low
Endocrine Disruption	Estrogen	Negative	0/18 active	ToxCast	Negative	Moderate condifence (1 model only) No misclassified or unclassified features	Negative	Good confidence in domain				Negative	Moderate
	Androgen	Negative	1/15 active (noise)	ToxCast	Negative	Moderate condifence (1 model only) No misclassified or unclassified features	Negative	Good confidence in domain
	Thyroid (TR and TPO only)	Negative	0/11 active	ToxCast	Negative	Moderate condifence (1 model only) No misclassified or unclassified features	Negative	Moderate confidence (limited models available) in domain
Other Endpoints (alerts fired by Derek)	Nephrotoxicity	-			Positive	Probable 1 alert: Salicylic acid or analogue		-				Positive	Low
	Hepatotoxicity	-			Positive	Plausible 1 alert: Salicylic acid or analogue		-				Positive	Low
	Mitochondrial Dysfunction	-			Equivocal	Equivocal 1 alert: Salicylic acid or analogue		-				Equivocal	Low

## Sheet: Benzyl alcohol
Benzyl alcohol					CAS	100-51-6	Smiles	C1=CC=C(C=C1)CO
Endpoint		Tier 0			Tier 1		Tier 2		Tier 3			Final call
		Experimental Data	Comments	Study Quality	Rules-based Prediction	Expert Review	Statistics-based Prediction	Expert Review	Nearest Neighbor CAS	Prediction	Expert Review	Assessment	Reliability score
Reproductive toxicity	Reproductive toxicity	Negative (highest dose testet: 800 mg/kg)	90 days study mice	KS2	Negative	Moderate condifence (1 model only) No misclassified or unclassified features	Negative	Moderate confidence				Negative	Good
		Negative (highest dose testet: 400 mg/kg)	OECD TG 451 2 year gavage study with investigation of reproductive organs (rat)	KS2
	Developmental Toxicity	NOAEL: 200 mg/kg	90 days study mice	KS2	Negative	Moderate condifence (1 model only) No misclassified or unclassified features	Negative	Moderate confidence
Endocrine Disruption	Estrogen	Negative	0/18 active	ToxCast	Negative	Moderate condifence (1 model only) No misclassified or unclassified features	Negative	Good confidence In domain				Negative	Good
	Androgen	Negative	0/14 active	ToxCast	Negative	Moderate condifence (1 model only) No misclassified or unclassified features	Negative	High confidence In domain
	Thyroid (TR and TPO only)	Negative	0/12 active	ToxCast	Negative	Moderate condifence (1 model only) No misclassified or unclassified features	Negative	Moderate confidence (limited models available) in domain

## Sheet: Benzoic acid
Benzoic acid					CAS	65-85-0	Smiles	C1=CC=C(C=C1)C(=O)O
Endpoint		Tier 0			Tier 1		Tier 2		Tier 3			Final call
		Experimental Data	Comments	Study Quality	Rules-based Prediction	Expert Review	Statistics-based Prediction	Expert Review	Nearest Neighbor CAS	Prediction	Expert Review	Assessment	Reliability score
DART	Reproductive toxicity	NOAEL 900 mg/kg bw (highest dose tested)	multigeneration study (rats)	KS2	Negative	Moderate condifence (1 model only) No misclassified or unclassified features	Negative	Moderate confidence (model availability limited)				Negative	Good
	Developmental Toxicity	NOAEL 1306 mg/kg bw	similar to Prenatal Developmental Toxicity Study	KS2	Negative	Moderate condifence (1 model only) No misclassified or unclassified features	Negative	Moderate confidence (model availability limited)
Endocrine Disruption	Estrogen	inconclusive	2/21 active (noisy, borderline)	ToxCast	Negative	Moderate condifence (1 model only) No misclassified or unclassified features	Negative	Moderate In domain				Negative	Moderate
	Androgen	Negative	0/14 active	ToxCast	Negative	Moderate condifence (1 model only) No misclassified or unclassified features	Negative	High confidence In domain
	Thyroid (TR and TPO only)	Negative	0/12 active	ToxCast	Negative	Moderate condifence (1 model only) No misclassified or unclassified features	Negative	Moderate confidence (limited models available) in domain

## Sheet: Hippuric acid
Hippuric acid					CAS	495-69-2	Smiles	C1=CC=C(C=C1)C(=O)NCC(=O)O
Endpoint		Tier 0			Tier 1		Tier 2		Tier 3			Final call
		Experimental Data	Comments	Study Quality	Rules-based Prediction	Expert Review	Statistics-based Prediction	Expert Review	Nearest Neighbor CAS	Prediction	Expert Review	Assessment	Reliability score
DART	Reproductive toxicity				Negative	Moderate condifence (1 model only) No misclassified or unclassified features	Negative	Moderate confidence (model availability limited)				Negative	Good
	Developmental Toxicity				Negative	Moderate condifence (1 model only) No misclassified or unclassified features	Negative	Moderate confidence (model availability limited)
Endocrine Disruption	Estrogen				Negative	Moderate condifence (1 model only) No misclassified or unclassified features	Negative	High confidence In domain				Negative	Moderate
	Androgen				Negative	Moderate condifence (1 model only) No misclassified or unclassified features	Negative	High confidence In domain
	Thyroid (TR and TPO only)				Equivocal	Moderate condifence (1 model only) No misclassified or unclassified features	Negative	Moderate confidence (limited models available) in domain

## Sheet: Appendix
In silico Reliability Score
Reliability score: is a consensus score, which was adapted from the Klimisch score . Reliability score (RS) considers the availability of experimental data and the results of expert-based, QSAR, and read-across.
Expert review: is an advanced analysis used to assess the reliability of the prediction results. The expert review considers several elements of the applied system e.g. applicability domain, probability, number of applied tools, concordance of the results.
